# Supplementary material for: Prevalence, risk and resilience factors of mental health conditions among female sex workers: a systematic review and meta-analysis
Source: Front Public Health. 2025 Jan 13;12:1455999. doi: 10.3389/fpubh.2024.1455999 (PMC11773154; doi:10.3389/fpubh.2024.1455999)
Supplement: Supplementary file 3 [file Table_3.XLSX]

## Sheet: Tabelle1
Author, Year	Place	Title	Quality Assessment	Reference	DOI
Chudakov 2002	Isreael	The Motivation and Mental Health of Sex Workers	3	(88)	10.1080/00926230290001439
Beksinska 2021	Kenya	Prevalence and correlates of common mental health problems and recent suicidal thoughts and behaviours among female sex workers in Nairobi, Kenya	6	(28)	10.1186/s12888-021-03515-5
Abelson 2019	Cameroon	Lifetime experiences of gender-based violence, depression and condom use among female sex workers in Cameroon	4	(49)	10.1177/0020764019858646
Alschech 2020	USA	Contributors to Posttraumatic Stress Symptoms in Women Sex Workers	5	(89)	10.1037/ort0000457
Beksinska 2022	Kenya	Harmful Alcohol and Drug Use Is Associated with SyndemicRisk Factors among Female Sex Workers in Nairobi, Kenya	6	(101)	10.3390/ijerph19127294
Bhardwaj 2023	South Africa	Prevalence of depression, syndemic factors and their impact on viral suppression among female sex workers living with HIV in eThekwini, South Africa	6	(46)	10.1186/s12905-023-02392-2
Boog M 2023	Netherlands	Sex work and substance use disorder: the role of personality and trauma	5	(114)	10.1080/14659891.2023.2238315
Brody 2016	Cambodia	HIV risk and psychological distress amongfemale entertainment workers in Cambodia: a cross-sectional study	5	(121)	10.1186/s12889-016-2814-6
Buttram 2014	USA	Resilience and Syndemic Risk Factors among African AmericanFemale Sex Workers	4	(119)	10.1080/13548506.2013.824595
Buttram 2014	USA	Risk and Protective Factors Associated with Personal Mastery Among Sexual Minority African American Female Sex Workers	4	(120)	10.1080/10538720.2014.956242
Carlson 2017	Mongolia	The impact of violence, perceived stigma, and other work-related stressors on depressive symptoms among women engaged in sex work	4	(58)	10.1007/s40609-017-0085-5
Chen 2013	China	Alcohol Use and Sexual Risks: Use of the Alcohol Use DisordersIdentification Test (AUDIT) Among Female Sex Workers in China	4	(110)	10.1080/07399332.2011.610535
Chen 2017	China	Negative trust and depression among female sex workers in Western China: The mediating role of thwarted belongingness	5	(68)	10.1016/j.psychres.2017.06.031
Cigrang 2020	USA	Brief motivational interview–based intervention for women in jail with history of drug addiction and sex-trading	5	(85)	10.1037/pro0000273
Coetzee 2018	South Africa	Depression and Post Traumatic Stress amongst female sex workers in Soweto, South Africa: A cross sectional, respondent driven sample	5	(63)	10.1371/journal.pone.0196759
Couture 2016	Cambodia	High prevalence of unhealthy alcohol use and comparison of self-reported alcohol consumption to phosphatidylethanol among women engaged in sex work and their male clients in Cambodia	5	(93)	10.1016/j.drugalcdep.2016.05.011
Decker 2022	Thailand	Trafficking, Client andPolice Violence, Sexual Riskand Mental Health Among Women in the Sex Industry at the Thai-Myanmar Border	3	(33)	0.1177/10778012211060860
Edwards 2006	USA	CORRELATES OF EXCHANGING SEX FOR DRUGS OR MONEY AMONG WOMEN WHO USE CRACK COCAINE	4	(25)	10.1521/aeap.2006.18.5.420.
Edwards 2016	USA	Gendered contexts: psychopathy and drug use in relation to sex work and exchange	4	(117)	10.1037/abn0000159
Fang 2007	China	Profile of female sex workers in a Chinese county: Does it differby where they came from and where they work?	5	(74)	10.12927/whp.2007.18695
Farley 2016	USA	THE PROSTITUTION ANDTRAFFICKING OF AMERICAN INDIAN/ALASKA NATIVEWOMEN IN MINNESOTA	4	(86)	10.5820/aian.2301.2016.65
Ghafoori 2023	USA	Clinical Profiles and Factors Associated With Treatment Initiation in Survivors of Sex Trafficking: A Comparison With Survivors of Domestic Violence and Sexual Assault	4	(36)	10.1037/tra0001273
Gilchrist 2005	Scotland	Comparison of drug use and psychiatric morbidity between prostitute and non-prostitute female drug users in Glasgow, Scotland	6	(35)	10.1016/j.addbeh.2004.09.003
Griffith 2013	USA	Sexual behaviors and attitudes, quality of life, and drug use: A comparison between bisexual and heterosexual pornography actresses	5	(102)	10.1080/15299716.2013.755729
Grudzen 2011	USA	Comparison of the mental health of female adult film performers and other young women in California	5	(48)	10.1176/ps.62.6.pss6206_0639
Hendrickson 2023	USA	A Longitudinal Analysis of Residential Mobility and Experience of Client Violence Among Women Who Exchange Sex in Baltimore	6	(70)	10.1177/08862605231178492
Hong 2007	China	Correlates of Suicidal Ideation and Attempt AmongFemale Sex Workers in China	5	(78)	10.1080/07399330701226529
Hong, 2013	China	Partner Violence and Psychosocial Distress among Female Sex Workers in China	4	(50)	10.1371/journal.pone.0062290
Iaisuklang 2017	India	Psychiatric morbidity among female commercial sex workers	3	(34)	10.4103/psychiatry.IndianJPsychiatry_147_16
Jiwatram-Negron 2015	USA	Correlates of Sex Trading among Drug-Involved Womenin Committed Intimate Relationships: A Risk Profile	4	(123)	10.1016/j.whi.2015.04.007
Jung 2009	Korea	Symptoms of Posttraumatic Stress Disorder and Mental Health in Women Who Escaped Prostitution and Helping Activists in Shelters	5	(87)	10.3349/ymj.2008.49.3.372
Kelton 2023	USA, Puerto Rico	Discrimination and Financial, Occupational, and Emotional Well-Being in Strip Club Dancers During the COVID-19 Pandemic: A Call for Policy Reform	3	(39)	10.1037/sah0000368
Kim 2020	USA	The health effects of gendered and devalued work: health outcomes of incarcerated women engaging in sex work and care/service work	5	(54)	10.1186/s40352-020-00124-4
Krumrei-Mancuso 2017	Netherlands	Sex work and mental health: A study of women in the Netherlands	5	(5)	10.1007/s10508-016-0785-4
Kurtz 2005	USA	Barriers to Health and Social Services for Street-Based Sex Workers	4	(104)	10.1353/hpu.2005.0038
L´Engle 2014	Kenya	A Randomized Controlled Trial of a Brief Intervention to Reduce Alcohol Use Among Female Sex Workers in Mombasa, Kenya	9	(111)	10.1097/QAI.0000000000000335
Lichtwarck 2023	Tanzania	Harmful Alcohol Use and Associated Socio-Structural Factors among Female Sex Workers Initiating HIV Pre-Exposure Prophylaxis in Dar es Salaam, Tanzania	4	(100)	10.3390/ijerph20010698
Ling 2007	China	Silent Killers of the Night: An Exploration of Psychological Health and Suicidality among Female Street Sex Workers	4	(73)	10.1080/00926230701385498
MacLean 2018	Malawi	Prevalence and correlates of probable depression and post-traumatic stress disorder among female sex workers in Lilongwe, Malawi	4	(61)	10.1007/s11469-017-9829-9
MacLin 2023	Dominican Republic	Comparing typologies of violence exposure and associations with syndemic health outcomes among cisgender and transgender female sex workers living with HIV in the Dominican Republic	4	(37)	10.1371/journal.pone.0291314
Markova 2019	Ukraine	Phenomenon of self-destructive behavior in female sex workers: discriptors, predictors, typology, psychological correction	5	(77)	10.36740/WLek201909213
Murnan 2018	USA	Effects of Ecologically-Based Family Therapy with substance-using, prostituting mothers	7	(65)	10.1111/1467-6427.12187
Nabayinda 2023	Uganda	Correlates of Intimate Partner Violence Among Young Women Engaged in Sex Work in Southern Uganda	5	(69)	10.1016/j.socscimed.2022.115637
Nuttbrock 2004	USA	Linking female sex workers with substance abuse treatment	7	(103)	10.1016/j.jsat.2004.08.001
Ostrovschi 2011	Moldova	Women in post-trafficking services in Moldova: diagnostic interviews over two time periods to assess returning women's mental health	5	(44)	10.1186/1471-2458-11-232
Ouma 2021	Uganda	Prevalence and factors associated with major depression among female sex workers in post-conflict Gulu district: a cross-sectional study	4	(66)	10.1177/10778012211060860
Pandiyan 2012	India	Psychological morbidity among female commercial sex workers with alcohol and drug abuse	4	(62)	10.4103/0019-5545.104822
Pandiyan 2018	India	DEPRESSION, ATTENTION DEFICIT HYPERACTIVITY DISORDER (ADHD) AND RISKY SEXUAL BEHAVIOUR AS PREDICTORS OF SUBSTANCE USE AMONG WOMEN IN SEX WORK (WSW)	5	(62)	10.14260/jemds/2018/442
Patel 2015	India	Correlates of mental depression among female sex workers in southern India	4	(55)	10.1177/1010539515601480
Patel 2016	India	Relationship between mobility, violence and major depression among femalesex workers: a cross-sectional studyin southern India	4	(56)	10.1136/bmjopen-2016-011439
Rash 2016	USA	A retrospective and prospective analysis of trading sex for drugs or money in women substance abuse treatment patients	4	(95)	10.1016/j.drugalcdep.2016.03.006
Risser 2006	USA	Psychological Correlates of Trading Sex for Money Among African American Crack Cocaine Smokers	4	(26)	10.1080/00952990600919062
Rössler 2010	Switzerland	The mental health of female sex workers	4	(17)	0.1111/j.1600-0447.2009.01533.x
Rossouw 2021	South Africa	Exploring the Association Between Depression and Socialand Biobehavioral HIV Risk Factors Among Female SexWorkers in Nelson Mandela Bay Municipality, South Africa	5	(47)	10.1089/aid.2020.0233
Roxburgh 2006	Australia	Posttraumatic stress disorder among female street-based sex workers in the greater Sydney area, Australia	3	(9)	10.1186/1471-244X-6-24
Roxburgh 2008	Australia	Drug Dependence and Associated Risks AmongFemale Street-Based Sex Workers in the Greater Sydney Area, Australia	5	(113)	10.1186/1471-244X-6-24
Rushmore 2023	USA	Factors Associated with Exchange Sex Among Cisgender Persons Who Inject Drugs: Women and MSM-23 U.S. Cities, 2018	5	(122)	10.1007/s10461-022-03743-0
Salina 2016	USA	Sexual Coercion, Trauma, and Sex Work in Justice-Involved Women with Substance Use Disorders	4	(92)	10.1080/10926771.2015.1121189
Shahmanesh 2009	India	Suicidal Behavior Among Female Sex Workers in Goa,India: The Silent Epidemic	5	(80)	10.2105/AJPH.2008.149930
Sherwood 2023	Thailand	Violence Victimization and Alcohol Use Among Venue-Based Female Sex Workers in Pattaya, Thailand: Unpacking the Temporal Relationship	6	(45)	0.1177/10778012231177997
Slim 2020	Lebanon	Factors influencing women’s sex work in a Lebanese sample: results of a case-control study	5	(27)	10.1186/s12905-020-01062-x
Stockton 2020	Kenya	Associations among experienced and internalized stigma, social support, and depression among male and female sex workers in Kenya	5	(64)	10.1007/s00038-020-01370-x
Stockton 2023	Kenya	Validation of a Brief Internalized Sex-work Stigma Scale among Female Sex Workers in Kenya	5	(67)	10.1080/00224499.2021.1983752
Stoebenau 2023	South Africa	Assessing risk factors and health impacts across different forms of exchange sex among young women in informal settlements in South Africa: A cross-sectional study	5	(91)	10.1177/08862605231175908
Suresh 2009	India	An Assessment of the Mental Health of Street-Based Sex Workers in Chennai, India	3	(79)	10.1177/1043986209333590
Tchankoni 2020	Togo	Prevalence and factors associated with psychological distress among key populations in Togo, 2017	5	(94)	10.1371/journal.pone.0231726
Teixeira 2017	Portugal	Exploratory study on the prevalence of suicidal behavior, mental health, and social support in female street sex workers in Porto, Portugal	5	(76)	10.1080/07399332.2016.1192172
Tomko 2021	USA	Internalized Sex Work Stigma Scale among a Cohort of Cisgender Female Sex Workers in Baltimore, Maryland, United States	5	(90)	10.1080/00224499.2020.1755821
Tomko 2023	USA	Severity of Post‑traumatic Stress and Non‑medical, Concomitant Opioid and Benzodiazepine Use in a Sample of Women at High Risk of Overdose	4	(90)	0.1007/s11469-023-01169-w
Ulibarri 2009	Mexico	History of Abuse and Psychological Distress Symptoms among Female Sex Workers in Two Mexico-U.S. Border Cities	4	(59)	10.1891/0886-6708.24.3.399
Ulibarri 2013	Mexico	Prevalence and Characteristics of Abuse Experiences andDepression Symptoms among Injection Drug-Using FemaleSex Workers in Mexico	4	(52)	10.1155/2013/631479
Ulibarri 2015	Mexico	‘‘Amar te Duele’’ (‘‘Love Hurts’’): Sexual Relationship Power,Intimate Partner Violence, Depression Symptoms and HIV Risk Among Female Sex Workers Who Use Drugs and Their Non-commercial, Steady Partners in Mexico	4	(53)	10.1007/s10461-014-0772-5
Vaddiparti 2006	USA	The Effects of Childhood Trauma on Sex Trading in SubstanceUsing Women	5	(108)	10.1007/s10508-006-9044-4
Yesuf 2023	Ethiopia	Prevalence and correlates of anxiety and depression among female sex workers in Dire Dawa city Administration, Eastern Ethiopia	4	(40)	10.1101/2023.02.03.23285415
Zhai 2023	China	Correlation analysis between sleep quality and the mental health status of female sex workers during the COVID-19 pandemic in Hubei Province	4	(38)	10.3389/fendo.2023.1193266
Zhang 2013	China	Alcohol use and client-perpetrated sexual violence againstfemale sex workers in China	4	(109)	10.1080/13548506.2012.712705
Zhang 2014	China	Alcohol and Other Drug Use, Partner Violence, and Mental Health Problems Among Female Sex Workers in Southwest China	4	(75)	10.1080/07399332.2012.757317
Zhang 2014	China	Relationship between female sex workers and gatekeeper: the impact on female sex worker’s mental health in China	4	(60)	10.1080/13548506.2013.869612
Zhang 2017	China	Violence, stigma and mental health among female sex workers in China: a structural equation modeling	5	(81)	10.1080/03630242.2016.1186781
Zhang 2017	China	A pedigree-based proxy measure of genetic predisposition of drinking and alcohol use among female sex workers in China: A cross-sectional study	5	(112)	10.1080/09540121.2016.1211240
